# Supplementary material for: Predictors of Post-Thyroidectomy Cervical Hematoma: Does Operative Start Time Matter? A Retrospective Single-Center Study
Source: Medicina (Kaunas). 2026 Jul 10;62(7):1331. doi: 10.3390/medicina62071331 (PMC13413637; doi:10.3390/medicina62071331)
Supplement: Supplementary file 1 [file medicina-62-01331-s001.zip]

Archive with 1 entries (1 files):
- medicina-4416735-supplementary.pdf
